# Supplementary material for: Differences in the bacteriome of swab, saliva, and tissue biopsies in oral cancer
Source: Sci Rep. 2021 Jan 13;11:1181. doi: 10.1038/s41598-020-80859-0 (PMC7806708; doi:10.1038/s41598-020-80859-0)
Supplement: Supplementary file 1 — Supplementary Dataset 1. [file 41598_2020_80859_MOESM1_ESM.csv]

	baseMean	log2FoldChange	lfcSE	stat	pvalue	padj
E_10557	23.7111247430213	-3.48692837841883	0.51008416951983	-6.83598626811193	8.14427451293852e-12	1.49854651038069e-09
E_8344	10.6677010937998	4.74777751078603	0.744190870667337	6.37978467342466	1.77337149254056e-10	1.63150177313732e-08
E_10533	48.6137607816446	-3.37700184941653	0.580641614562704	-5.81598315504795	6.02785367562095e-09	3.69708358771418e-07
E_6972	19.565244514531	3.27207506540469	0.60373872035719	5.41968728371246	5.97033762894105e-08	2.74635530931288e-06
E_8366	7.57942791140988	3.76926803438395	0.831126284718619	4.53513275140859	5.75672653403796e-06	0.000181107424993255
E_8387	10.7218449300497	2.5301296671348	0.558559778871073	4.52973837867192	5.90567690195396e-06	0.000181107424993255
E_5366	6.54054981705421	-3.72486780727166	0.913139538834446	-4.07918795415011	4.51932877714538e-05	0.00117386338517954
E_8358	3.12571705085998	5.13253715409181	1.27252267614759	4.03335614389989	5.49858473243984e-05	0.00117386338517954
E_10177	13.4500918908466	-2.57153642286471	0.639179829960086	-4.02318143084284	5.74172307968253e-05	0.00117386338517954
E_6883	2.46587276799131	3.57111132471889	0.905590007752214	3.94340848965729	8.03316526765027e-05	0.00136253106706395
E_7391	8.78778992857482	-1.96686341126418	0.499194230915485	-3.94007640604559	8.14556616179536e-05	0.00136253106706395
E_8488	2.47285470891588	4.09743190776716	1.04591706355655	3.91754953670436	8.94536674161345e-05	0.00137162290038073
E_6975	16.7052397896256	4.11610579273174	1.06035331160396	3.88182481036009	0.000103675557325195	0.00146740788829507
E_10179	19.2634780266351	-3.11185556591889	0.813200470192346	-3.82667703719213	0.000129884745549129	0.00170705665578855
E_8973	1.11223482951937	-2.20598561850891	0.592943854161807	-3.72039545232713	0.000198911072495765	0.00231639288415509
E_7371	6.17868167652304	-2.43930216391882	0.656216440496653	-3.71722196120635	0.0002014254681874	0.00231639288415509
E_10532	54.5778794908532	-2.62198780774863	0.716660906782039	-3.65861704320098	0.000253579927365016	0.00274462980206841
E_8487	12.2742329812208	4.09715259998168	1.14785901918265	3.56938659845102	0.000357818064352514	0.00365769576893681
E_10564	47.7410936483271	-1.86961735237066	0.535281683315133	-3.4927728906987	0.000478032880434598	0.00462937105262979
E_7310	15.7249663800949	-1.93238680793625	0.555851542632637	-3.47644408574281	0.000508110166625488	0.00467461353295449
E_5363	7.58766630244009	-2.74189163966972	0.797784504998803	-3.43688254470903	0.00058845072479213	0.00515594920770248
E_6322	8.72286398123288	2.8716839509482	0.845697874006057	3.39563813415431	0.000684688151560049	0.00572648272213859
E_8385	4.09036983781374	3.06327345264707	0.905927988015597	3.38136528859988	0.00072126588909387	0.00577012711275096
E_8361	5.41384202317785	2.81329999748113	0.849857278407315	3.31032053141138	0.000931891903651779	0.00679543906777235
E_8438	3.14296622055066	3.053986764407	0.924048941077402	3.30500542627773	0.000949745611847983	0.00679543906777235
E_6973	30.3707553827328	3.12952166543169	0.947785988759623	3.30192860260292	0.000960225085663484	0.00679543906777235
E_8482	1.65118876179095	4.21395213891475	1.30219296366606	3.23604278051943	0.0012119921829702	0.00825950228394506
E_6310	1.35038395945312	3.58709139007467	1.1309135744745	3.17185280205119	0.00151469760473061	0.00995372711680118
E_8459	8.28695678879995	2.38853583310078	0.861925605093086	2.77116240541761	0.00558565597922929	0.0354400241440755
E_5610	13.3078245067725	-2.76388053502443	1.01310681444235	-2.72812352619083	0.00636957508156745	0.0390635392110211
E_8475	459.328726705643	0.991464211410326	0.364868828536021	2.71731683791246	0.0065813571496829	0.0390635392110211
E_7499	0.904296136744376	-2.31978869399563	0.867589921822419	-2.67383084524863	0.00749902661310827	0.0431194030253725
E_670	4.10319787791883	-2.38188457867977	0.909206711609677	-2.61973932689391	0.00879970025299038	0.049064995350007
E_3434	4.89283662303705	-2.14647181876713	0.836277708657098	-2.56669739794206	0.0102672167712841	0.0555637613504785
E_5365	2.64371962365333	-2.41311142027995	0.961701742692266	-2.50920978215605	0.0121001599964145	0.0621537940199819
E_6886	1.06594173641971	2.22709480467826	0.888190560866182	2.50745155691178	0.012160524916953	0.0621537940199819
E_8653	9.12498107713566	-1.49720297430365	0.605744658829672	-2.4716734229177	0.0134482305813641	0.0668776872154323
E_8389	3.72981300579583	2.26666487209051	0.929396396457837	2.4388569621416	0.0147337989269766	0.0713426053306238
E_5361	25.5894327569115	-1.95157771152662	0.80574929310691	-2.42206568249224	0.0154325608840364	0.0724462179398993
E_10400	3.67241438484253	-1.29440305577517	0.536056444182349	-2.41467679350359	0.0157491778130216	0.0724462179398993
E_4327	2.73120434333801	1.85664384453263	0.793000601366314	2.34128932731412	0.0192172682011483	0.086243349975885
E_8474	2.3368987894086	2.61791604499055	1.13147765242964	2.31371431805926	0.0206833979738545	0.0898171118117637
E_7478	6.21330184072277	2.11362380002943	0.915715417335784	2.30816666402635	0.0209898685212274	0.0898171118117637
E_6734	4.19568628921963	2.75317352404665	1.23325342106973	2.2324475059299	0.0255854010135154	0.106993495147428
E_3421	5.57011847587826	-1.94549130674737	0.900976750189232	-2.15931355202979	0.0308258494652553	0.126043473369044
E_10536	12.6046989233756	-1.27760331685311	0.599547073891155	-2.13094746432714	0.0330934704904202	0.130101234025496
E_10617	1.90000808059013	2.74347937944564	1.28846338124032	2.12926453276823	0.0332323804304257	0.130101234025496
E_8489	1.30888077864084	2.8373502495919	1.34570312270609	2.10845185815296	0.0349919228004673	0.132866769328713
E_7466	5.21812299305779	1.34442808299565	0.640657291048595	2.09851366991416	0.0358597936256889	0.132866769328713
E_4444	2.7689170879582	2.48422008955575	1.18726950632014	2.09238094327497	0.0364044521222055	0.132866769328713
E_6882	2.30677767593783	2.18594403446124	1.05196879822611	2.07795519995203	0.0377134856164394	0.132866769328713
E_8689	2.49312321847336	-2.4063472721336	1.16023385291784	-2.07401918680613	0.0380775289716807	0.132866769328713
E_8371	8.06912390001609	-1.95371889968012	0.942943634331562	-2.07193604002118	0.0382714063827272	0.132866769328713
E_7408	13.4468735885043	-1.69455485006314	0.824672330186751	-2.05482200388535	0.0398962000924664	0.133516431419618
E_10560	12.7309984778994	-1.33671929250316	0.651975479504463	-2.05026007039273	0.0403390588568841	0.133516431419618
E_8383	15.3810413983871	2.19822024580796	1.07694833021257	2.04115664989616	0.0412352590323077	0.133516431419618
E_8577	1.80711602974522	1.97930622527061	0.970299445353625	2.03989215365289	0.0413610684289034	0.133516431419618
E_8426	4.15911218389943	2.6394407434821	1.31994921994446	1.99965324695837	0.0455377199458241	0.14137166287118
E_7454	4.56427297302855	1.73845350274334	0.871576579288437	1.99460786814927	0.0460856647728228	0.14137166287118
E_7353	0.736315406193995	-2.70343572194736	1.3554578804668	-1.99448154081802	0.0460994552840805	0.14137166287118
E_8738	3.00352588600919	-1.75085843882184	0.898019993299686	-1.94968759257629	0.0512133660440331	0.15447966150987
E_8469	0.544382054488483	2.43109437787839	1.2997707298003	1.87040246571171	0.0614279498322259	0.182302302727896
E_6885	1.22590093030491	1.55714921727553	0.862050457281366	1.80633187317861	0.0708665160592867	0.206975221506488
E_7467	1.78065881420276	-1.3467105393319	0.756132598626101	-1.78105075985201	0.0749041587602558	0.215349456435735
E_10540	1.38890033506118	-3.70194886012581	2.13516393768677	-1.73380076104905	0.0829534405875022	0.234822047201545
E_7377	0.856757237970821	-1.34910774832138	0.796824540898352	-1.69310516817212	0.09043545072998	0.249058105786399
E_4581	3.17994636243834	-1.83793724865655	1.08639833611333	-1.69177104526126	0.0906896363461345	0.249058105786399
E_8369	0.933857952631047	-2.13175972404123	1.2761544565322	-1.67045588653432	0.0948292003553695	0.256596659785117
E_10650	17.9728633853825	-0.954218676029114	0.583543191835909	-1.63521516381162	0.102003950434174	0.271852851146335
E_10559	8.03434560642525	-1.34227553393502	0.824992485824438	-1.62701546619984	0.103733813047016	0.271852851146335
E_6533	0.649368615847199	2.06932892098467	1.28051697626431	1.61601053273154	0.106092035965411	0.271852851146335
E_8718	2.55678098855388	-1.73670640927593	1.07630067135484	-1.6135885217741	0.106616708189167	0.271852851146335
E_8258	14.9961432549672	-0.67031676397588	0.416886722990397	-1.60791103916092	0.107854663770013	0.271852851146335
E_3413	2.62353121230872	-1.63847126186504	1.04647531361545	-1.56570464735027	0.117417777798965	0.291957717770398
E_7474	17.1159912279475	-0.916865099820167	0.61448503735692	-1.49208694122785	0.135676354829774	0.332859323849045
E_4666	0.424360340029338	2.02051114588313	1.36481509349783	1.48042848845176	0.138758931947471	0.33594267734651
E_8687	6.67489763134523	-1.98579059990634	1.37204767966628	-1.44731894476827	0.147807615545845	0.348180296883467
E_4644	33.2008765786502	0.897093080905449	0.62068818443795	1.44532005505758	0.148368007211348	0.348180296883467
E_7367	0.565994665895402	1.47634668429453	1.02429213040558	1.44133362003861	0.149490453553228	0.348180296883467
E_10552	1.39891935228476	-2.74808796831391	1.91675245468786	-1.43372085508112	0.15165193832804	0.348799458154493
E_8713	25.6839615587716	-1.20555857763814	0.854157812329868	-1.41140028251895	0.158126619718939	0.359201210225737
E_6976	0.492115024490371	2.34575030546309	1.67869624076117	1.39736436438284	0.162304029556796	0.364194407785981
E_7379	4.71648357060655	-0.991279950479183	0.719374823914271	-1.37797420416441	0.168211252669046	0.372902054109693
E_7350	19.6256839837313	-0.578741706089361	0.424580661023415	-1.36309012448743	0.172854108751891	0.378632809647
E_7063	4.19437057997379	-1.3470961058917	0.998275199582369	-1.3494235922672	0.177200947200449	0.382090512493171
E_8392	4.26023153951143	-1.85371650544395	1.3781027025247	-1.34512217561719	0.178585783013113	0.382090512493171
E_7477	1.10725479467337	1.43446319853119	1.08324918822968	1.32422273112937	0.185429083668125	0.392171855114194
E_10616	5.41326329073469	1.13929820225177	0.883184094923399	1.28998949233861	0.197054306431478	0.412022640720363
E_8710	6.67695213823287	-1.47295841254133	1.15672391611927	-1.27338805052376	0.20288037555141	0.418534607279745
E_8380	0.55008548055681	2.13192108147482	1.68612304123191	1.26439235414113	0.20608923581132	0.418534607279745
E_4646	0.456571655962745	2.2837976213023	1.81726059324644	1.25672544146375	0.208853072275104	0.418534607279745
E_6974	0.573394506332242	2.8738970194437	2.288895027554	1.25558270905715	0.209267303639872	0.418534607279745
E_7457	33.7308916284343	-0.676415021902572	0.543028926805339	-1.24563349853561	0.212898978233358	0.421219483816536
E_10183	1.38166987302938	-1.61137255850591	1.31013831986305	-1.22992552318777	0.218724995522985	0.42814254442797
E_1049	1.22415182079896	-2.33193392447872	1.913124092881	-1.21891409614053	0.22287679890733	0.431677168409986
E_4652	0.633032089624401	-2.56609530709757	2.1338992556652	-1.20253817057434	0.229155086523129	0.439213915835997
E_8433	0.493344963138699	2.22895893525887	1.94894574645841	1.14367418349602	0.252758783766758	0.479459960959623
E_3444	95.1357091441849	0.616804101823624	0.544178157770039	1.13345986606885	0.257021186000555	0.482570390041859
E_7481	0.70977311102863	-1.65669739616269	1.47161171667036	-1.12577072973508	0.260262576595245	0.482945484450643
E_10528	12.7270481290993	-0.640749931906916	0.571806462941824	-1.12057133564107	0.262470371984045	0.482945484450643
E_4643	38.9513516103435	0.864616521848696	0.781937566289362	1.10573600645852	0.268840800481688	0.489769379095353
E_4579	10.7263275920076	-0.883765005172552	0.81396954076351	-1.08574702235611	0.277590930691048	0.495895048176364
E_8708	0.422168562089345	2.29996479564354	2.11892160717696	1.08544119228072	0.277726296526245	0.495895048176364
E_3445	6.10330251377865	1.35061011554989	1.250945459358	1.07967146404851	0.280288505490988	0.495895048176364
E_4649	0.776190194120227	1.56094822039252	1.47606815535361	1.05750416383624	0.290281555312367	0.504318481247493
E_8471	22.3705471508338	1.46212486801206	1.38451846259524	1.05605299424563	0.2909440041307	0.504318481247493
E_9786	69.4131897138954	0.649709832548046	0.618199903232669	1.05097045332846	0.293272160290662	0.504318481247493
E_8388	0.664999461982897	1.5022206153326	1.4385043165394	1.0442934359394	0.296349648882202	0.504891994391899
E_9854	0.372275967010256	1.30878023547819	1.30912145879458	0.999739349382675	0.317436663939542	0.535856386833723
E_3426	1.58420876574954	0.992874405015296	1.0150638096733	0.978139891850593	0.328005140205618	0.543165653919306
E_3467	1.98393954663921	1.23520415696332	1.26485820399305	0.976555437648175	0.328789289704088	0.543165653919306
E_5608	1.56935565675304	-0.973217063456291	1.00431691472145	-0.969033827062665	0.332528311820735	0.543165653919306
E_3469	2.66240163653001	1.0593576465397	1.0983627566386	0.964487952761368	0.334801345488013	0.543165653919306
E_9757	1.92636401290756	0.766550058250836	0.797616454974644	0.961050958101416	0.336526546450005	0.543165653919306
E_7347	0.45252711068743	-1.10172120035063	1.16145119147474	-0.948572964957517	0.342837846450249	0.545057367612343
E_8661	0.928184367359794	1.31216423500661	1.38555614007141	0.94703072438406	0.343623123059955	0.545057367612343
E_8484	0.282704654916092	1.27054742133807	1.36337834056613	0.93191110899597	0.351382466020653	0.552601485023933
E_7380	6.004657302003	0.603397339972746	0.65296840286358	0.924083519702575	0.355442833034523	0.554249841341968
E_4650	4.73612809720724	-0.547953835544494	0.597049858877473	-0.917768972552333	0.358739829403075	0.554690156387948
E_9785	1.45859651727342	-0.993932094324536	1.09791217265785	-0.905292899630032	0.365310237005882	0.56014236340902
E_8425	7.77121102081037	0.62017905058701	0.696496064639201	0.890427214270443	0.373236534931434	0.567566301052759
E_5745	10.6519322088384	0.70083159615844	0.808920640665014	0.866378679102916	0.386282532169875	0.571974735751196
E_8362	0.348028195254822	1.57273347802878	1.82376218555184	0.862356666065485	0.388491278919556	0.571974735751196
E_4887	0.552324890486656	1.11865016914509	1.30444802477036	0.857565918996291	0.391132200789981	0.571974735751196
E_8700	6.78916934458253	-0.796659200960593	0.92991153300877	-0.856704291410352	0.391608331057143	0.571974735751196
E_8707	13.0512314910798	-0.875365709966386	1.02193388754042	-0.856577632505374	0.39167835165571	0.571974735751196
E_10566	0.736749473962849	0.894952438121581	1.06938065487912	0.836888561653239	0.402655210433162	0.581295957977116
E_10154	0.895974554270359	-1.2143643819663	1.45637858874601	-0.833824660256713	0.404379796853646	0.581295957977116
E_8732	0.718704855392238	0.814011110463008	0.999613439272915	0.814325896873787	0.415458277859761	0.592591652141054
E_5607	3.96460660748969	-0.592756313971815	0.735635013099567	-0.805775015349339	0.420372586640528	0.59498889186044
E_10625	0.652156517178945	1.15050237911083	1.4767562501129	0.779073986666974	0.435936132750127	0.612307239893308
E_8654	124.612369821802	0.383205078631297	0.495920380742797	0.772714922619891	0.439691113199051	0.612902763853223
E_10529	4.14721240719823	0.642799969298963	0.862281697815857	0.745464006631664	0.455991262406372	0.630845054757688
E_7378	1.30025360347615	0.639153292628807	0.880593842810256	0.725820760441687	0.467948658252613	0.642556366555827
E_7479	8.10725089634555	-0.542207284952376	0.761046665532781	-0.71244945876321	0.476186497991344	0.649024560225239
E_8652	1.9199805202121	-0.993815994104645	1.49935515996464	-0.662828941828622	0.5074401154124	0.686536626734424
E_8390	2.54292912286728	0.759206055314352	1.15747552072902	0.655915431227588	0.511878538872041	0.687486504762449
E_8709	0.601134154761887	0.858492363987626	1.32853652772534	0.646194023326929	0.518153709670272	0.68966448827895
E_5362	0.18768175006745	1.01121610788353	1.56795339732885	0.644927400014709	0.51897423445867	NA
E_5777	0.733795130430093	-0.890498463811712	1.39039177943182	-0.640465857886193	0.521869778903285	0.68966448827895
E_7337	0.21071646540857	0.891430725402943	1.39218015189768	0.640312767128475	0.521969282156993	NA
E_9788	0.639296867293015	1.38222676154628	2.17314631862872	0.636048640488452	0.524744719342679	0.68966448827895
E_8393	0.227710608745482	1.72621823886678	2.7226296394151	0.634026095167914	0.526063792180554	NA
E_6887	0.405452548832117	0.715996402366751	1.15474290642087	0.620048322778604	0.53522597324724	0.698450915443206
E_6888	0.231719635447133	1.30110954894932	2.1816172103038	0.596396811871564	0.550910169779676	NA
E_10619	13.0271492947924	-0.486895150215978	0.842111580004121	-0.578183653778511	0.563140133572634	0.7297027082913
E_7356	0.402457189014619	-0.598541575333672	1.06769840348281	-0.560590493889701	0.575076733398979	0.737954062950103
E_8698	0.511045037614329	-0.653760012265168	1.17649995112872	-0.555682141455217	0.578428167064414	0.737954062950103
E_7476	1.46636293987518	0.610368310938165	1.10747148211665	0.551136820039466	0.58153988656394	0.737954062950103
E_8703	5.81636922035064	-0.644945024697797	1.2088654047847	-0.533512682342549	0.593678734299062	0.748197856924845
E_8691	1.00798606986512	-0.848377303127097	1.71953170563783	-0.493376946959175	0.621746268113167	0.773980278389181
E_493	2.02627372226759	0.503184611738229	1.02223331277864	0.492240475288826	0.622549354356515	0.773980278389181
E_4648	2.23822597195568	0.804082394599505	1.66234777414816	0.483702873191826	0.62859675382358	0.776253709419723
E_10186	0.590910360898281	0.567104494286492	1.26440909030572	0.448513458685567	0.653782675222597	0.801973414939719
E_10649	3.98669618194296	0.346413937430616	0.794973726047749	0.435755203071716	0.663014348961323	0.807465706007659
E_8365	0.199903803135296	0.952435836893772	2.19296827222595	0.434313550704959	0.664060765027392	NA
E_7373	0.267267964344335	-0.878506173455196	2.04200117782262	-0.430218250114793	0.667036887571544	0.807465706007659
E_4400	1.65279943296592	0.345116783476721	0.820563816041834	0.420584940171339	0.674058192586059	0.810632074744019
E_8692	2.34763321588669	-0.417161813875709	1.06431081324704	-0.391954876980924	0.695091554473379	0.830499000150011
E_8283	0.228012041574834	0.596957505302835	1.52569834454739	0.391268370603054	0.695598875663638	NA
E_4656	0.238014875785399	0.786896336065417	2.02988953787175	0.387654757258586	0.698271541003451	NA
E_8373	0.258430816607973	-0.71130667339966	1.85051352114799	-0.384383396971015	0.700694304410511	0.83179194846151
E_7471	0.13232369486201	0.875131655558853	2.31196073661158	0.378523580310213	0.705041680039496	NA
E_10530	0.276785100381922	0.868371011232809	2.38382861279597	0.364275773254649	0.715652089033352	0.839158588063219
E_10189	0.290698093240871	0.795384265925966	2.18643413664443	0.363781489044376	0.716021186553942	0.839158588063219
E_7455	17.8202279140407	-0.207215650680584	0.603804552038858	-0.343183319802546	0.731460552418799	0.851827478766196
E_8421	0.323577744014448	0.503562412744333	1.58159970437342	0.318388029127653	0.750190617579334	0.863951663494531
E_8660	23.4620789844837	0.175566354468611	0.555403475507812	0.316105970183368	0.751922075364411	0.863951663494531
E_10571	0.269149201024063	-0.535232207285154	1.72214805187677	-0.3107933761571	0.755957705557714	0.863951663494531
E_7370	0.114341617020151	-0.545487113964715	1.76517535856726	-0.309027152071436	0.757300872649895	NA
E_7453	100.077588002163	0.165689008183134	0.552333751376391	0.299979872260647	0.764192508617531	0.867971738182874
E_8664	39.6011540252666	0.152111371664568	0.521995123235734	0.291403817571441	0.770742495182604	0.87004060805889
E_4389	0.475863333347571	-0.517883564534858	1.83235276716177	-0.282633111819967	0.777458095216072	0.8722700580473
E_6773	0.293862415097386	-0.302379298053694	1.18235487671939	-0.255743266262569	0.798149084171572	0.890057160530723
E_7876	0.446974129069911	0.445550110240307	1.88715767042288	0.236095858455996	0.813358287576191	0.901553764542284
E_8490	0.0914191796436687	0.632083350255935	2.93630070853481	0.215265196925739	0.82956056236545	NA
E_10184	13.3931350272324	0.151352442524069	0.712867851544234	0.212314866207257	0.83186139824885	0.906718579790912
E_4640	0.131480391434527	0.532332494881629	2.5577837746301	0.208122555222094	0.835133276222401	NA
E_8666	3.29837242561473	0.145546595904072	0.717061243625326	0.202976520064333	0.839153384472894	0.906718579790912
E_10659	0.752068462392326	0.235004906416808	1.17947717868414	0.199244979609513	0.842071116066165	0.906718579790912
E_10190	0.633758517227792	0.277638977021809	1.48659720655072	0.186761401002496	0.851847711901776	0.906718579790912
E_8620	11.9460811113576	-0.143364364766044	0.786447964445518	-0.182293516224081	0.855352386739239	0.906718579790912
E_8379	0.714656313579365	0.197772649294035	1.09682939367135	0.180313046345379	0.856906814033723	0.906718579790912
E_10558	0.374224785056791	0.213270594244952	1.19217677520426	0.178891753874682	0.85802269779627	0.906718579790912
E_3028	0.122434702451645	-0.52463487548131	2.93635590622468	-0.1786686942033	0.858197852005489	NA
E_7497	0.328356463459405	-0.220682978275724	1.25494772557946	-0.175850335259045	0.860411523927444	0.906718579790912
E_7309	0.262876717225124	-0.454718441857747	2.62296728134323	-0.173360317946812	0.862368214475052	0.906718579790912
E_8701	3.44768934798417	-0.176322689932904	1.13555986625766	-0.155273795043489	0.876605473564237	0.908101013117576
E_8374	3.39952573912406	-0.128242909905019	0.833649918923267	-0.153833050293649	0.877741373634354	0.908101013117576
E_4651	3.10350517725522	0.171030611341082	1.11868851920897	0.152884925879117	0.878489023559395	0.908101013117576
E_6884	0.0701636801091984	0.421257037650496	2.93645607164388	0.143457633069467	0.885928769007016	NA
E_10607	0.205592775053924	-0.310801013778556	2.39216857223474	-0.129924377983199	0.896626256919593	NA
E_5612	3.04808002987423	0.142545842897889	1.10871130271937	0.12856894535869	0.897698740332373	0.92277412414054
E_4602	0.0692846012417103	0.371509572458879	2.93645607143458	0.126516305172371	0.899323243091081	NA
E_1922	0.151332486357999	-0.365998687888225	2.93650362182133	-0.124637574143777	0.900810480458107	NA
E_4647	0.0390457685906902	0.35244580548939	2.93649666789672	0.120022545689395	0.904465288180132	NA
E_10604	0.253659048467165	-0.191945919830278	1.79132290338783	-0.107153165667263	0.914667469814866	NA
E_8423	0.0577277172537554	0.302698334107122	2.93649666774793	0.103081449889493	0.917898327430425	NA
E_10699	0.0970315882192257	0.221535829579455	2.16542545486239	0.102305913640206	0.918513861533417	NA
E_4655	0.174226844536775	0.173458921061863	1.70620023778988	0.101663871109614	0.919023480193011	NA
E_8649	2.8876502497501	0.0951014445812711	0.946756877034577	0.100449700327656	0.919987314104112	0.935976905432214
E_8665	0.258974202776673	0.157531691423972	1.58273469213057	0.0995313315663247	0.920716412408862	0.935976905432214
E_3479	0.0313120968785203	0.283822325615583	2.93653707962872	0.0966520489676458	0.923002720846423	NA
E_4657	0.0665705872469452	0.252950862724861	2.93649666759915	0.0861403540878767	0.931354844902022	NA
E_3508	0.0649824445325323	0.252950862724859	2.93649666759915	0.0861403540878762	0.931354844902022	NA
E_8628	0.0936229621496702	-0.220436320686641	2.9364236321827	-0.0750696589792754	0.940159288313587	NA
E_4665	0.0220850603793342	0.215202403157882	2.93657939759832	0.0732833593172672	0.941580633432585	NA
E_4642	0.256516126139888	-0.175313818297393	2.93583736456824	-0.0597150988039065	0.952382546089005	NA
E_4661	0.0344759666584177	0.165454931748802	2.93657939743517	0.0563427407729252	0.955068770678492	NA
E_8515	0.0427765280746657	0.165454931748802	2.93657939743517	0.0563427407729251	0.955068770678492	NA
E_8972	0.0234538328065951	0.161081633789355	2.93655119697922	0.0548540185354361	0.956254764580239	NA
E_7660	0.0485712103718247	-0.155650014072486	2.93659251830362	-0.0530036132362006	0.957729028816221	NA
E_2554	0.0908267751816941	-0.155650014072484	2.93659251830362	-0.0530036132362002	0.957729028816222	NA
E_8685	5.20517709103808	-0.0483027053684003	0.966423260746707	-0.0499809010506216	0.960137608050812	0.970688570776645
E_7402	0.0113286592328186	0.146586199207637	2.93662370849165	0.04991657555027	0.960188868390393	NA
E_7404	0.0276594609616132	0.146586199207637	2.93662370849165	0.0499165755502699	0.960188868390393	NA
E_2842	0.0149834922919055	0.146586199207637	2.93662370849165	0.0499165755502698	0.960188868390393	NA
E_7882	0.251518487691994	-0.077184183898603	1.78374080296211	-0.0432709639037406	0.965485536983287	NA
E_8696	0.0420733552010886	0.115707460339729	2.93657939727201	0.0394021222267027	0.968569787932843	NA
E_8719	0.376290918650758	-0.0572951639702159	1.54175101733246	-0.0371623973820026	0.970355520430828	0.975658009613511
E_7352	0.0631633023760038	-0.087035083065393	2.92683042782731	-0.0297369749329831	0.976276823219661	NA
E_8630	0.255207873729597	-0.0530817166309541	2.04077603158938	-0.0260105547151166	0.979248919854873	NA
E_4752	0.0299191108624208	-0.070756344519061	2.93666439804076	-0.0240941200384583	0.980777533492095	NA
E_8651	0.134816024522275	0.0573702648329684	2.58951985289131	0.0221547885678158	0.982324482225164	NA
E_8658	0.218031211666194	0.0458197066760726	2.21061132703441	0.0207271654296374	0.983463298793177	NA
E_3021	0.02775743800139	0.0287386213995125	2.93666439814099	0.0097861442450506	0.992191911225597	NA
E_7464	2.53198839739104	-0.00368687039538971	0.687034222500588	-0.00536635625219755	0.995718287749248	0.995718287749248
E_8694	0.111550769940665	-0.00135743930980916	2.63941794120072	-0.000514294946859244	0.999589652020291	NA
E_4645	0	NA	NA	NA	NA	NA
