# Supplementary material for: Differences in the bacteriome of swab, saliva, and tissue biopsies in oral cancer
Source: Sci Rep. 2021 Jan 13;11:1181. doi: 10.1038/s41598-020-80859-0 (PMC7806708; doi:10.1038/s41598-020-80859-0)
Supplement: Supplementary file 2 — Supplementary Dataset 2. [file 41598_2020_80859_MOESM2_ESM.csv]

	baseMean	log2FoldChange	lfcSE	stat	pvalue	padj
E_8366	7.01214884064143	-3.39096389020419	0.613654189214992	-5.52585470742411	3.27885400346919e-08	5.73799450607108e-06
E_10564	38.6264404661284	2.66036097982786	0.515001211120612	5.16573732717846	2.39492930179077e-07	2.09556313906692e-05
E_670	3.10302212254902	4.78595496979773	0.982692353723327	4.87024749064568	1.11458554642958e-06	6.50174902083922e-05
E_8707	7.85994632022924	5.01796289111104	1.06896575276797	4.69422231546481	2.67622866408736e-06	0.000117085004053822
E_8387	8.78207227522616	-2.35140603670228	0.524470660691943	-4.48338908719894	7.34667958295168e-06	0.000257133785403309
E_4655	1.83071997562425	-4.31582201420919	1.00451108240422	-4.2964404174413	1.73562590776173e-05	0.000506224223097172
E_8379	3.46553337087413	-3.04339081221613	0.725801035953595	-4.19314751764934	2.75110411583433e-05	0.000687776028958582
E_8488	1.13143973208552	-3.25150685076411	0.800307796063338	-4.06282041329357	4.8483329919301e-05	0.00106057284198471
E_8738	1.66761257132278	3.69719790569287	0.965240216857237	3.83033968241679	0.000127966484532616	0.00240667321092733
E_8487	8.25658043444633	-3.03385716982262	0.795749300530835	-3.81257912234264	0.000137524183481562	0.00240667321092733
E_5610	10.9351059429051	3.90496078292845	1.04867063910077	3.72372472092567	0.000196304967264712	0.00312303357012042
E_8474	0.99206806832445	-3.42754294690229	0.932901323100315	-3.67406805203311	0.000238719108464421	0.00348132033177281
E_8732	2.25632804804255	-2.88078299503824	0.855460157174796	-3.36752444970924	0.000758463007902679	0.00960726361528085
E_7063	2.54212024571787	3.93918423338834	1.17253698848577	3.35953941928559	0.000780725123465557	0.00960726361528085
E_5608	1.43759734673716	3.3965735398493	1.01697908983394	3.33986566076193	0.000838189251176782	0.00960726361528085
E_2554	6.67121221270779	-5.54592956312548	1.67544895774319	-3.31011549918882	0.000932574811166055	0.00960726361528085
E_8489	1.89259842695975	-3.16064888564123	0.954906278331372	-3.30990481198242	0.000933277036912997	0.00960726361528085
E_8438	2.40900227916159	-2.30626633872319	0.702129273336091	-3.28467481175542	0.00102100138256965	0.00991582600153407
E_10699	0.609627286004577	-2.69560384607604	0.824462517224323	-3.26952868051685	0.00107726815798955	0.00991582600153407
E_8344	3.78490762325967	-3.51806501389726	1.08076164693306	-3.255171964957	0.00113323725731818	0.00991582600153407
E_8385	1.69087381270796	-2.66954163003931	0.863884624598427	-3.0901599056474	0.00200048761269314	0.0165240827467024
E_5607	2.68743667986387	2.39109779512822	0.776595123039823	3.07895031038665	0.00207731325958545	0.0165240827467024
E_4644	62.109383336919	-2.04189291159704	0.6786199323327	-3.00889027025511	0.00262203797897589	0.0199502889704688
E_8577	2.02801429909992	-1.83909563055522	0.620992293484644	-2.96154340375996	0.00306101346212623	0.0216041351201423
E_10557	24.7574891099551	1.65676860703588	0.559906657440591	2.95900858655476	0.00308630501716319	0.0216041351201423
E_8425	7.00293085397218	-2.15335836245895	0.74714414459677	-2.88211903691101	0.00395010475130246	0.026587243518382
E_10560	11.1819239709933	1.89214605058743	0.675158153565906	2.80252269870978	0.00507046481969685	0.0328641238313685
E_8389	3.01864755770033	-2.03291306055111	0.738934846188328	-2.75113979403942	0.00593882935173805	0.0358856271663508
E_7371	3.75886580206998	1.53913586211868	0.559542815985844	2.75070257028842	0.00594676107328099	0.0358856271663508
E_4666	0.706061547420262	-2.96228220926135	1.11070540742445	-2.66702780904833	0.00765253395050629	0.0446397813779533
E_8708	0.680313191057672	-3.10023076005537	1.16750232743805	-2.65543861215119	0.007920534819934	0.0447126965641436
E_6533	0.634354157802852	-3.01633075239877	1.17006368712083	-2.57792014708279	0.00993969645640955	0.0528061887483978
E_6886	1.04984848966416	-2.2951763506025	0.892048071984214	-2.572928996413	0.0100841893589574	0.0528061887483978
E_8701	1.21116272018358	3.51070611520134	1.36765205685687	2.5669585313019	0.0102594880996887	0.0528061887483978
E_8358	1.10757641424848	-3.54445633637877	1.39067628135889	-2.5487285458808	0.0108116419256462	0.054058209628231
E_8390	1.21444753145569	-2.9055823354614	1.17598934563606	-2.47075566308796	0.0134827904761941	0.0655413425926104
E_3434	4.62104467899096	2.38031922495818	0.969487873940502	2.45523362276139	0.0140793055135891	0.0665913098615701
E_6885	1.49359435293298	-2.06235923628525	0.8512599249669	-2.42271388068155	0.0154050544730876	0.0709443298102719
E_8703	4.26891026316375	3.11492597456666	1.29998999362005	2.39611534692863	0.0165698749655351	0.074352003050478
E_6975	4.99560228247938	-2.32910307643483	0.977634341380007	-2.38238672461845	0.0172008230092096	0.0752536006652921
E_5365	2.33196250709917	2.53044117077852	1.07588175322816	2.35196959441499	0.0186743013475654	0.0770807682678614
E_8459	5.87658158751635	-1.4228682087917	0.605724235238303	-2.34903628749792	0.0188220723711933	0.0770807682678614
E_2842	1.56719211676861	-4.30070257895438	1.83264970611851	-2.34671283038761	0.0189398459172459	0.0770807682678614
E_6973	17.9999325813034	-2.26411806749131	0.980572807407034	-2.30897496890456	0.0209449702868839	0.0833038590955609
E_10532	56.3337379628375	2.09083662145875	0.910431903263541	2.296532682965	0.0216454426530546	0.0841767214285457
E_4327	1.54428539645458	-2.10238742624912	0.922407779674056	-2.27923861070646	0.0226528850581048	0.0861794540253985
E_4646	0.534624910323357	-2.49248219589814	1.11507258438533	-2.2352645296827	0.0253999872638898	0.0945744206634194
E_4661	0.464652225107804	-2.55816184610102	1.16062227215055	-2.2041295497121	0.0275152345436679	0.0979714258242598
E_8374	7.22656641159328	-1.90136446701419	0.863184260519566	-2.20273301307618	0.0276135719880292	0.0979714258242598
E_8361	3.46248245622951	-1.88951891803855	0.865960076306651	-2.18199310769316	0.0291100414069288	0.0979714258242598
E_1049	12.4025962344785	-3.68638214704918	1.69330714015802	-2.17703100614408	0.0294782540925036	0.0979714258242598
E_5361	14.5155852564141	2.06164484660615	0.949594099482082	2.1710800938323	0.0299251184935846	0.0979714258242598
E_10533	54.5211202599421	1.37384644302637	0.633637297585359	2.1681906167168	0.0301441864501127	0.0979714258242598
E_4656	0.659204784414881	-2.28686516002797	1.05822907565302	-2.16103035972318	0.0306929943053891	0.0979714258242598
E_8653	22.0671526731638	-1.32369956378708	0.616162454624418	-2.14829636868079	0.0316902191926273	0.0979714258242598
E_8421	0.933030202693461	-2.30408773394957	1.07313693049058	-2.14705846801513	0.031788627177086	0.0979714258242598
E_10536	11.5003082533407	1.26687443854505	0.59110299638082	2.14323805885237	0.0320939876961167	0.0979714258242598
E_6976	0.472788012735434	-2.21986092918915	1.038011937988	-2.13856974852519	0.0324705297017547	0.0979714258242598
E_5366	6.93680122996765	2.02403645227603	0.956564539796524	2.11594342887368	0.034349619217471	0.101884463780634
E_7478	1.20731947430572	1.98074212916377	0.945550517125626	2.09480307322449	0.0361885018192443	0.105549796972796
E_6974	0.584793845838413	-2.8868028990472	1.38943143209732	-2.07768647833857	0.0377382452559178	0.108265457701404
E_8258	13.4678160648356	0.846812912669069	0.412659646616208	2.05208558581606	0.0401613455249658	0.113358636562403
E_4444	1.06081488848541	-2.86781095052046	1.42799352950661	-2.00828007358782	0.044613538137841	0.123926494827336
E_6887	0.608793528331245	-2.16554999881873	1.12553425777175	-1.92401962345058	0.0543521237983314	0.147127542577364
E_1922	1.37981975436356	-3.81180118654026	1.98358845376406	-1.9216693761788	0.0546473729573067	0.147127542577364
E_9785	3.17255490048445	-2.01025930567993	1.05791576291108	-1.9002073474624	0.057405914446057	0.152212651940303
E_4579	25.2619381002007	-1.72625056967173	0.925724680133038	-1.86475591146997	0.0622156257307487	0.160242410000812
E_7471	0.438740563606672	-2.40978408711545	1.29362662384604	-1.86281268697996	0.0624886244380687	0.160242410000812
E_7380	3.30782241633111	1.20697083821957	0.653341739694239	1.84738057419143	0.0646920025816326	0.160242410000812
E_4887	0.789480701456344	-1.94739275867303	1.05475770995567	-1.8462939311009	0.0648495384765782	0.160242410000812
E_4651	4.27350573077765	-2.15250440060563	1.16656078932935	-1.84517122493298	0.0650126349146151	0.160242410000812
E_10179	17.0468075223498	1.41011690086794	0.775987025485687	1.81719133768423	0.0691878208851999	0.168164842429305
E_4400	0.752105082163062	2.14818127605648	1.1928874707643	1.80082474558989	0.071730507267191	0.17195669550354
E_4657	0.30330002994216	-1.76108041857433	0.985376723397166	-1.78721536317893	0.0739026871731566	NA
E_3021	1.0253023105294	-3.58413865746082	2.10542080316607	-1.70233838863523	0.0886919524244726	0.208043346869035
E_7499	0.972006297140903	1.4329920888674	0.844719898225334	1.69641095454003	0.08980808058246	0.208043346869035
E_10650	33.6340475457476	-1.10229404858957	0.653595883503765	-1.68650702431056	0.0916981832860312	0.208043346869035
E_7350	17.7569678719924	0.679839876516484	0.403173659744187	1.6862209623214	0.0917532477971497	0.208043346869035
E_8700	5.41870705519977	1.70688970955647	1.01529245420591	1.68118033625245	0.0927278917473414	0.208043346869035
E_8654	83.5806421470777	-0.771240624463005	0.461903206535444	-1.66970181966863	0.0949783735554231	0.210395131293659
E_7467	1.39508387316379	1.31974883411526	0.797507840897028	1.65484120210131	0.097956713799633	0.214280311436697
E_7479	5.85724597150456	1.20715394716695	0.738002144644067	1.63570520211585	0.101901300221119	0.220157130107356
E_10540	1.20853198225258	3.27650713883049	2.15895236909681	1.51763752907675	0.129105800541828	0.275530671888048
E_8469	0.371198297700056	-1.82873520549657	1.21009726807957	-1.51122992649903	0.130729880198792	NA
E_10649	2.27844495575621	1.36282568181707	0.911573988372253	1.49502475849557	0.134907980740271	0.284444537705391
E_10604	0.486636951416767	-1.32097105202002	0.899829928040673	-1.46802302396894	0.142097968942575	0.296037435297032
E_493	0.677471152524916	2.14707127665617	1.47306614734519	1.45755252099553	0.1449639246741	0.298455139034911
E_7454	3.96034616155789	-1.45920589163398	1.0106962125488	-1.44376309470293	0.148805626481091	0.302802146909197
E_4652	1.20916237197472	-2.10107493492074	1.5151261866259	-1.38673263881718	0.165523304166414	0.332422138537735
E_10552	0.891509562157673	2.73673563416864	1.98603455012835	1.37798994181233	0.168206393598621	0.332422138537735
E_5612	1.957003759588	1.62656714373681	1.18276077726336	1.37522918835735	0.169060401884905	0.332422138537735
E_4602	0.332936990722422	-2.02936365718325	1.4864081472229	-1.36528023004634	0.172164990253305	NA
E_6310	0.470561628784123	-2.21490410400072	1.63327165243509	-1.3561149492177	0.175062597139587	0.339527798425724
E_9786	98.136195718879	-0.982318876298116	0.726868164015661	-1.35144022661715	0.176554455181376	0.339527798425724
E_10619	14.4239675551844	-1.33994903078439	1.00584927904359	-1.33215687350144	0.182808644716577	0.347733835058706
E_8484	0.327016726437608	-1.59697255762412	1.20931745212087	-1.32055694294611	0.186649137515621	NA
E_3028	0.799662870643642	-2.54375311302941	1.95572299986771	-1.30067147198323	0.193370931188025	0.363870031805423
E_8660	16.3168829805727	0.805511299402973	0.658847995458157	1.22260567681143	0.22147866795874	0.408122615256632
E_10154	0.825375147478601	1.60343286663572	1.31169712081672	1.22241090659508	0.2215522768536	0.408122615256632
E_8692	1.54677691734995	1.71925025513147	1.41445190156795	1.21548866612264	0.224179768938731	0.408661037127895
E_9788	0.902190904434271	-2.59136631782007	2.16815750829758	-1.1951928344241	0.232011697526311	0.418577804815509
E_7378	1.59398143440463	-0.929966764755905	0.808645799627007	-1.1500297969579	0.25013159893591	0.446663569528411
E_3445	3.51028891401737	-1.25108770121985	1.10468672772665	-1.13252714078902	0.257412880511643	0.452892945155705
E_4643	31.908172022084	-0.926582420804707	0.82053521358925	-1.12924150659126	0.258795968660403	0.452892945155705
E_8691	0.621910611752262	2.55341473679591	2.31960962177518	1.10079502724333	0.270985876520773	0.469529984070646
E_8380	0.360787567349111	-1.26761769898253	1.20415757991232	-1.05270084258809	0.292478122374694	NA
E_8490	0.325773678807798	-2.13720507961671	2.07216182840972	-1.03138907893931	0.302358400147734	NA
E_10177	13.8283839980517	0.691933477939108	0.678569564175559	1.01969424281472	0.307873492954182	0.52821432614688
E_6883	0.705352293288543	-1.22893748396139	1.2157270596308	-1.0108662748155	0.31208043743996	0.530233752931971
E_8482	0.301105738967246	-1.56523510261125	1.57794462842415	-0.991945518503021	0.321224102911242	NA
E_4581	3.09685322751799	1.10226876086384	1.1219124108399	0.982490923724298	0.325858052224795	0.548318837878261
E_8718	1.63579058631459	1.18534025105731	1.21661031649704	0.974297385928995	0.329908902228344	0.549848170380573
E_7404	0.214991843410195	-1.50158453776431	1.56213201771045	-0.961240484632741	0.336431264811645	NA
E_8373	0.697313597593485	-1.18492374396471	1.29801339497869	-0.912874819742644	0.361308382099468	0.591411959042262
E_3444	30.0596290869366	-0.491692947401131	0.538954499993399	-0.912308826454094	0.361606169242983	0.591411959042262
E_8392	2.7274982269914	-0.993169969464589	1.09906798754834	-0.903647436479366	0.366182379358071	0.593351077663541
E_3421	5.26907538509826	0.992718365916047	1.14487585854271	0.867096950738096	0.385888891203271	0.619546384959379
E_6972	4.92638316405948	-0.713392489158817	0.841742978681886	-0.847518194064347	0.396706350309265	0.631123739128377
E_3413	2.11519169600474	0.985327936357945	1.17667078297003	0.83738625163351	0.402375491167083	0.634375774362518
E_7391	13.3903727205331	-0.448678764721318	0.545876671539116	-0.82194163648037	0.411110114565304	0.642359554008287
E_4752	0.275682190429195	-1.22636659269756	1.56232909009004	-0.784960480142431	0.432476739906357	NA
E_8698	0.566364534300201	-1.10048890135728	1.49098941666285	-0.738093033430386	0.460457916883531	0.713098543846176
E_7377	0.748224548118842	0.542935424401545	0.75521635041414	0.718913757764665	0.472194059110929	0.722959497063795
E_10529	2.71904804272859	0.632878921188435	0.895924741079821	0.706397415061506	0.479941027949569	0.722959497063795
E_7347	0.654548454180584	-0.768820700421205	1.0944064520347	-0.702500153386184	0.482367306094822	0.722959497063795
E_7337	0.266276189115428	-0.885034168186322	1.25989507201801	-0.702466568718882	0.482388243490846	NA
E_8719	0.701177915159299	-0.915980776950842	1.30681782461444	-0.700924612212948	0.483350063751223	0.722959497063795
E_4665	0.157586009393442	-1.20719657050151	1.72532302250936	-0.699693074718104	0.484119002288362	NA
E_7464	2.23556580681246	0.51461523830372	0.743045776373025	0.692575416841306	0.488576042146588	0.72458311335299
E_8515	0.129144753715557	-1.08293150711764	1.60665988469205	-0.674026604781516	0.500294399495335	NA
E_6734	1.04047350934213	1.12818406827635	1.69825579296737	0.664319281552437	0.506485982798357	0.744832327644643
E_8687	8.01505034125012	0.876463856890715	1.37128694978072	0.639154231746221	0.522722602849809	0.752949603672098
E_10559	8.98654819776176	-0.514107116889184	0.806308950582109	-0.637605618191425	0.523730437555465	0.752949603672098
E_5363	10.7266958571675	0.415485119659384	0.660527644794492	0.629020031082352	0.529335942388157	0.752949603672098
E_7477	0.45358806350857	0.81550534258686	1.30657182566414	0.624156534350749	0.53252478898178	0.752949603672098
E_4389	0.420415000509573	1.11544141836018	1.79145973166331	0.622643868932811	0.533518576316229	0.752949603672098
E_6884	0.117353202445563	-1.20104396010687	1.96792529795501	-0.61030973144913	0.541656651744844	NA
E_7309	0.343618041939631	-0.835960877990451	1.41008830253505	-0.592842927983705	0.553286275678406	NA
E_8973	1.59633222589876	0.374128997610861	0.63594267047146	0.588306171267763	0.55632680407978	0.778857525711692
E_8393	0.213676753804042	-1.49793554940215	2.59742300092596	-0.576700656330581	0.564141688988368	NA
E_10186	0.251787619767715	0.889704418041095	1.62204681840301	0.548507236626533	0.583343661671112	NA
E_7453	90.3349955467376	0.332489334340221	0.608573092832315	0.54634248253206	0.584830539188197	0.812264637761384
E_8433	0.269705024664271	-1.40600538482672	2.60559521087608	-0.539610058752748	0.589465978262429	NA
E_10190	0.415917614129765	0.827427653332976	1.57583588116308	0.525072225619252	0.599532983056333	0.81997065876756
E_7882	0.382306914686575	-1.34743648173514	2.576530772181	-0.522965413913746	0.6009983217649	0.81997065876756
E_3508	0.152943078236152	-0.896748692344399	1.71771783834714	-0.522058205559121	0.601629805047517	NA
E_7457	36.9870280379597	0.294999347893066	0.579678158888119	0.508901954248034	0.610820950096796	0.81997065876756
E_8471	2.99697997080956	0.864905083370442	1.71352655949276	0.50475148959843	0.613733391625394	0.81997065876756
E_7408	16.3559962065253	0.471299526441127	0.93916652351178	0.501827433838697	0.615788913669163	0.81997065876756
E_7481	0.538949590871396	0.777631520862928	1.58107446355857	0.491837379444287	0.622834309521062	0.81997065876756
E_8620	10.8329885291483	0.344725441349575	0.714929042724096	0.482181336536654	0.629677133807913	0.81997065876756
E_4642	0.432254794440444	-0.791444594321817	1.65849760933867	-0.477205749266896	0.633215617548283	0.81997065876756
E_8369	1.87553814842557	-0.510779209148573	1.07779394405105	-0.47391174534599	0.635562843203541	0.81997065876756
E_6322	1.75761173947153	0.446296074783737	0.946406398277909	0.47156916478568	0.637234340527933	0.81997065876756
E_8696	0.120793238461981	-0.897942693934949	1.93150071010353	-0.464893794363047	0.642007514732465	NA
E_8649	3.28978800083043	-0.435569760902848	0.955912121072127	-0.455658790490411	0.648635359953139	0.822929909290471
E_10183	1.07703855160133	0.465589476611615	1.02274169302414	0.455236625031798	0.648939014183343	0.822929909290471
E_8362	0.211240943175342	-0.75920193656343	1.72419470191264	-0.440322624655586	0.65970345662613	NA
E_10528	16.1029494527475	-0.285389707819327	0.648449281747485	-0.440111070907873	0.659856663986725	0.830754792789043
E_10607	0.308485870172247	-0.579487566943116	1.34688597038097	-0.430242485025814	0.667019260184749	NA
E_6888	0.160204118573613	-0.896660862727712	2.09434494962517	-0.428134277922169	0.668553361941875	NA
E_10558	0.490897172540318	-0.562145967992997	1.31365039629253	-0.427926615467496	0.66870454895404	0.83588068619255
E_8388	0.498254215601715	-0.65926489057318	1.58171183133221	-0.416804678016418	0.676821280448545	0.840026411904222
E_8658	0.142280825134337	-0.711201759847004	1.73724527445082	-0.409384771572816	0.682257313451475	NA
E_10616	3.35868555657592	0.404362851445482	0.996549572194962	0.405762907062263	0.684916815553886	0.844087624802324
E_3479	0.143282246918318	-1.0817010370288	2.67935140274502	-0.403717495182078	0.686420472889199	NA
E_7352	0.157943728736937	-0.526466580497568	1.33861993073829	-0.393290558737763	0.694104890622358	NA
E_3426	0.913256189786799	0.51894014943981	1.35989386609089	0.381603419487096	0.702755547465497	0.850712099522418
E_8694	0.23371704490218	-0.708027244909775	1.86663495646498	-0.379306753287549	0.704460085311581	NA
E_8630	0.368122305796108	-0.553561842198689	1.46183779233291	-0.378675284701235	0.704929008854136	NA
E_7476	0.740162320875534	0.493659904151875	1.31845737606193	0.374422346231909	0.7080901201571	0.850712099522418
E_5777	0.410533914637094	0.581922019184352	1.56748458983625	0.371245767235993	0.710454487549238	0.850712099522418
E_8365	0.10910129124567	-0.899130352858719	2.43693614610393	-0.368959340315998	0.712158031590706	NA
E_7660	0.142348314046407	-0.646358369026355	1.75991385676965	-0.367267049202485	0.713419830213394	NA
E_4640	0.146416339327854	-0.958681467573832	2.68566086956196	-0.356962965219877	0.721119531114756	NA
E_8475	252.138106667043	0.13089893498452	0.37084985882114	0.352970162643777	0.724110809412559	0.850712099522418
E_10400	3.1122916171459	0.233493069401395	0.666235442512182	0.350466298401898	0.725988778268228	0.850712099522418
E_8713	34.3854003797684	-0.299520246319757	0.861823592106246	-0.347542407823563	0.728183864726665	0.850712099522418
E_4648	1.28070235355603	0.650270311111562	1.87126450170708	0.347503151221191	0.728213351513218	0.850712099522418
E_8652	1.89867979116326	0.52324760082299	1.51134099351561	0.34621412577835	0.729181799590644	0.850712099522418
E_10617	0.293697255209112	0.640767402360215	1.9000333645415	0.337240079210315	0.735935926243881	NA
E_7379	5.61685442174772	0.2550752192136	0.767042581818403	0.332543753449647	0.73947870714334	0.857011746689301
E_4647	0.0774054507344283	-0.839013179092839	2.55615989526681	-0.328231884338074	0.742736341845293	NA
E_10659	0.707365262892709	0.394608769234219	1.27617594691896	0.309211884291435	0.757160354238121	0.871730670997837
E_10571	0.364400968645783	-0.670722813087904	2.17439778312242	-0.308463712708882	0.757729507968173	NA
E_7466	3.43460225325391	-0.193005346889537	0.670776453756667	-0.287734230694317	0.773550185268058	0.884779623672616
E_8426	0.37151922324984	-0.590620176726182	2.09590787786729	-0.281796820825528	0.778099308802079	NA
E_7402	0.0749238058973103	-0.718789600264327	2.5604908641309	-0.280723360639017	0.77892258974998	NA
E_7310	13.8678692077933	-0.186435008027671	0.672531287830791	-0.277213880456039	0.781615882077924	0.885137014480983
E_8689	1.97869531280323	0.340156332662172	1.26565103403927	0.268759968991277	0.788114400334474	0.885137014480983
E_4645	0.0650564773180323	-0.778889198176098	2.91523966638653	-0.267178444076791	0.789331772192241	NA
E_4650	10.8828378935012	0.165983890815724	0.628404235174712	0.264135538121535	0.791675480531864	0.885137014480983
E_9757	1.11867315360018	0.269599638053764	1.03840601954556	0.259628346695977	0.795150468438231	0.885137014480983
E_8661	0.372897573136316	-0.448604144205695	1.76307356849936	-0.254444370456716	0.799152275931402	0.885137014480983
E_10530	0.157160539273528	-0.608995105592388	2.3982436830592	-0.253933789086668	0.799546710240992	NA
E_8371	6.11610096362894	0.205385170482248	0.829025965659806	0.247742747501021	0.80433345492644	0.885272670516522
E_8666	3.09523619357337	0.16245993341841	0.698937634554608	0.23243838274918	0.816197540011555	0.89003554836959
E_8383	3.42064828237545	-0.308655993262864	1.34756859965655	-0.229046590534634	0.818832704500023	0.89003554836959
E_7353	1.1003455221921	0.26429036350567	1.27369251918899	0.207499345033411	0.835619904129432	0.902675822362041
E_6773	0.137453898290596	0.355352928559754	1.76397109160399	0.201450539779895	0.840346300093023	NA
E_7373	0.375886280765903	0.389511467883505	2.13909114157831	0.182092039143366	0.855510496135235	0.918492863948872
E_10189	0.226018577963294	-0.377627676659272	2.08761389819722	-0.180889616123641	0.856454219532568	NA
E_8423	0.0278076009120049	-0.477076807361887	2.91522758001897	-0.16364993615997	0.870006731224933	NA
E_8972	0.0388530445047879	-0.475525162439447	2.91521288584631	-0.163118503196859	0.870425131469122	NA
E_5362	0.0648519740106124	-0.412884327015845	2.62422826013511	-0.157335523471037	0.874980425205085	NA
E_3469	0.865576640952708	-0.2361163391308	1.50328604406428	-0.157066807121043	0.875192196925392	0.933894112572826
E_7370	0.111875376082211	0.224450191500441	1.62091015745598	0.138471703979396	0.889867631114669	NA
E_8628	0.162612611778367	-0.27952655348904	2.12751627004489	-0.131386329413661	0.895469702463486	NA
E_10566	0.440904640403106	0.141919585078634	1.09925100745183	0.129105712995995	0.897274001527802	0.951654244044638
E_8664	40.851265980461	-0.0686403419531682	0.628228366592514	-0.109260176081304	0.912996132321469	0.962495922628055
E_8665	0.132056854722489	0.292496257296638	2.73139693042004	0.107086690344804	0.914720206013224	NA
E_4649	0.0736415957001614	0.286728540960443	2.91485339912562	0.098368082952801	0.921640017849425	NA
E_7497	0.302588876746513	0.113932308046422	1.22311321021672	0.093149437921805	0.925784842353454	NA
E_3467	1.16525049029855	0.182724863569232	1.97968230552561	0.0923000943430254	0.92645961341638	0.96961592473918
E_10184	13.7341586557474	0.0598137466622081	0.689106455198319	0.0867989934080565	0.930831287749613	0.96961592473918
E_8283	0.10359487195922	-0.227404189105376	2.79124081331048	-0.0814706448906031	0.935067669238316	NA
E_7356	0.312972169224166	0.058184878998246	1.2242201427291	0.0475281176705173	0.96209232099182	NA
E_7474	17.9204268963323	0.0285709044843646	0.677707757694274	0.0421581487890441	0.966372625306255	0.995153902067442
E_10625	0.254422342138687	-0.087631887590017	2.10724532782704	-0.0415859921162487	0.96682874025392	NA
E_7367	0.22175180240333	0.045704892144274	1.16573696433782	0.0392068653070773	0.968725460123139	NA
E_7455	20.1811592089981	0.02447827368033	0.663548134083767	0.0368899744012239	0.97057273357656	0.995153902067442
E_5745	8.33540764413248	-0.0292935194987291	0.846904421752409	-0.0345889320522323	0.972407527163043	0.995153902067442
E_7876	0.257171917454889	0.0882621184256499	2.89518785811265	0.0304858001453444	0.975679617961012	NA
E_8709	0.423372905181144	-0.0266185741602901	1.2379024316796	-0.0215029662104902	0.982844437317228	0.997964017061973
E_8651	0.116522359532274	-0.0389355222855977	2.45523566515939	-0.0158581609244708	0.987347548546949	NA
E_8685	4.27529411386295	-0.01143874082024	1.0768341714014	-0.0106225648517019	0.991524578901843	0.997964017061973
E_9854	0.0900445404531408	0.0221252008624811	2.228445200662	0.00992853710556059	0.992078303680319	NA
E_6882	0.862946930149662	0.0144612775892388	1.49614455369758	0.00966569543932044	0.992288010922686	0.997964017061973
E_8710	6.77849359343682	0.00280405503998927	1.09888435422874	0.00255172896874786	0.997964017061973	0.997964017061973
