# Supplementary material for: Differences in the bacteriome of swab, saliva, and tissue biopsies in oral cancer
Source: Sci Rep. 2021 Jan 13;11:1181. doi: 10.1038/s41598-020-80859-0 (PMC7806708; doi:10.1038/s41598-020-80859-0)
Supplement: Supplementary file 3 — Supplementary Dataset 3. [file 41598_2020_80859_MOESM3_ESM.csv]

	baseMean	log2FoldChange	lfcSE	stat	pvalue	padj
E_8487	7.15348310839865	-4.91511248582645	0.893158671481428	-5.50306753185752	3.73239368427421e-08	8.54718153698793e-06
E_10604	1.1278791617303	-3.76404513122582	0.868100885781871	-4.33595356585273	1.45129581045219e-05	0.00118236796192869
E_8577	2.54437698977595	-3.49024995937	0.807627392117888	-4.32160918937794	1.54895366191531e-05	0.00118236796192869
E_8366	2.41116820726016	-4.04725055060205	1.00700061450097	-4.01911428088621	5.84173326422451e-05	0.00334439229376853
E_8438	1.87459313316123	-3.49153893881247	0.961969468063858	-3.62957355168438	0.000283889833646056	0.0130021543809894
E_8390	1.69312287097399	-4.07352316295705	1.17783572838429	-3.45848157327079	0.000543229431035514	0.0183632643909668
E_8389	5.26347920610822	-3.65192334116687	1.05863718710292	-3.4496458141252	0.000561322492300294	0.0183632643909668
E_10699	0.694430998181394	-3.1839160079113	1.048983255027	-3.03524006951793	0.00240344293597984	0.0630570218860697
E_670	1.88486829478101	4.11337748590933	1.35935035060202	3.02598773310179	0.00247822356757479	0.0630570218860697
E_8488	2.6524176238613	-5.1154773380742	1.73494732832529	-2.94849143519076	0.00319328987954032	0.0684998525923793
E_4666	1.26320000753186	-4.0440704481196	1.37589883400806	-2.93922078292561	0.00329038593238503	0.0684998525923793
E_8387	7.17777984351684	-2.04401541063228	0.713552673582584	-2.86456135097883	0.00417587254035239	0.079689567645058
E_8385	4.99554917550259	-2.79362714971622	0.984307275079685	-2.8381657033776	0.00453736206215612	0.0799273778641348
E_9786	100.007686218858	-2.28334132202633	0.812466440817758	-2.81038232142624	0.00494826807783631	0.0809395278446082
E_10552	12.2771865723711	4.57855298755256	1.74023267556955	2.63100047012625	0.0085133918226317	0.129971115158844
E_8425	4.52722496101642	-1.92313093520484	0.783431579918443	-2.45475289036094	0.0140981462908871	0.194233291341212
E_8459	6.97241141552221	-1.98793649375865	0.814825399764817	-2.43970854901238	0.0146991155635483	0.194233291341212
E_3021	3.60664442615328	-5.55021698182535	2.28782771058675	-2.42597681466229	0.0152672456076062	0.194233291341212
E_4644	60.8685978386573	-1.89664435624561	0.788567976375599	-2.40517547385443	0.0161647019586494	0.194372300416599
E_8489	1.70052258858444	-3.37549235537175	1.41397714908118	-2.3872326066692	0.016975746761275	0.194372300416599
E_6975	14.644895393066	-3.81432194711428	1.6187442368694	-2.35634627153395	0.0184557048501842	0.201255067175819
E_7063	1.21357566460696	3.47629476964935	1.53191117154475	2.2692534882058	0.0232529152340336	0.235861485717002
E_7454	7.77062684259432	-2.86135503233757	1.26489210115041	-2.2621336869249	0.0236891448536727	0.235861485717002
E_8630	0.994595398197904	-3.13299529919053	1.41058743004102	-2.22105715141628	0.0263470907174334	0.246411558837949
E_2554	2.36548079687804	-4.9487516796884	2.23626516395085	-2.21295388376276	0.0269008252006494	0.246411558837949
E_7474	11.7130133122537	1.60445205150877	0.744201165184508	2.15593864477621	0.0310884563855147	0.268016036196571
E_9788	1.38357245673601	-4.18467830594163	1.95684559655276	-2.13848160187676	0.0324776757856786	0.268016036196571
E_10616	2.22762644715101	3.35863968903974	1.57387178030922	2.13399829075014	0.0328429207343962	0.268016036196571
E_8973	3.04159708131323	-1.41801898612359	0.668633027293623	-2.12077317188952	0.0339408954135395	0.268016036196571
E_10619	72.0538176741387	-1.93136280518592	0.922138026728129	-2.09444003956616	0.0362207991467279	0.272360253853358
E_8469	0.467165361986838	-2.68086539309431	1.29223639953789	-2.07459362238443	0.0380242136837269	0.272360253853358
E_3469	0.928586711232029	-3.60808696932545	1.73949270161643	-2.07421794065168	0.0380590747742684	0.272360253853358
E_8664	20.8604147610702	1.3312354958573	0.649782631015681	2.04873973589665	0.0404875714388853	0.280769602241888
E_10649	2.14450600128775	-1.90464410708493	0.935190232206994	-2.03663815284948	0.0416863164900619	0.280769602241888
E_8708	0.550068117192099	-2.87375921535453	1.45061242047047	-1.98106618611641	0.0475838517003578	0.304483512491518
E_3421	7.31007550381413	-2.45918771566375	1.24512972987855	-1.97504537611805	0.048262998830519	0.304483512491518
E_8654	42.3960382507834	1.35454257717623	0.691874150845801	1.95778751890114	0.0502549505680451	0.304483512491518
E_3444	69.615988350557	-1.273138528196	0.652979534210356	-1.94973726050327	0.0512074428326389	0.304483512491518
E_8379	1.07807632595152	-2.53266201540668	1.30258634501088	-1.94433330666115	0.0518552706863284	0.304483512491518
E_5745	16.9621393782892	-1.61152710886101	0.853317325885552	-1.88854375737491	0.0589529893433504	0.337505863990681
E_7457	41.4205016712718	-1.28372760686936	0.696743159224265	-1.84246890676132	0.0654065905985375	0.365319737733295
E_5607	2.58409543109472	1.70795243375393	0.9388958148393	1.81910751625436	0.0688950285850806	0.367893021781677
E_8732	1.53265025455133	-1.83354825907492	1.01111158603934	-1.81339852533702	0.0697703768431464	0.367893021781677
E_4650	6.61510285190476	-1.33473926708418	0.738451554533506	-1.80748386118215	0.0706868688139467	0.367893021781677
E_4655	0.348947634931341	-2.3388510969718	1.30252463208849	-1.7956290724588	0.0725535290102129	0.36921684762975
E_10528	19.1835499849639	-1.11058796828699	0.632171479412748	-1.75678277880974	0.0789548415236498	0.393057798019909
E_10564	99.0242788071083	-1.11164400180874	0.636464908906626	-1.7465911886932	0.0807082767255751	0.393238199365036
E_5361	10.3204432880303	2.01159763770432	1.17284814970625	1.71513902989756	0.0863197399949284	0.411720388788417
E_7479	6.24068049564522	1.76092975974881	1.03248812796949	1.70552058861141	0.0880973757669538	0.411720388788417
E_8701	2.31723513239997	2.72878346413254	1.63703670943205	1.66690425963585	0.0955334437665055	0.437543172450595
E_4646	0.427295376067678	-2.16539773678276	1.31457253909447	-1.64722575010913	0.0995116529113595	0.438667892586579
E_8652	2.2671283232179	3.02374470054071	1.83619326298907	1.64674642995829	0.099610176482542	0.438667892586579
E_6976	0.561309943656748	-2.82489007906311	1.73214904986114	-1.63085854493271	0.102920170727513	0.444692813143407
E_8474	0.536161464432984	-2.54027584158343	1.59197407519896	-1.59567663893393	0.110561006928123	0.46886056641741
E_7391	18.6904557799506	-1.00093077193137	0.664510388336851	-1.50626805765448	0.131998374552711	0.539061033295744
E_8258	20.9341976697941	-0.919906028861811	0.610796100338808	-1.50607711534429	0.13204737855924	0.539061033295744
E_6972	9.84235148162803	-1.42917502594786	0.95735187137914	-1.49284194106084	0.135478565761616	0.539061033295744
E_4651	1.75550676963525	-2.38001432780937	1.59857461343445	-1.4888353085353	0.136530742057437	0.539061033295744
E_8369	1.11735577398744	-2.52692914989256	1.72976666719902	-1.46084971910366	0.144056687840852	0.554961434638171
E_1922	1.13232050556118	-3.88668554848466	2.6973243468947	-1.44094111372227	0.149601319615755	0.554961434638171
E_3028	1.67067583813561	-3.31493400452087	2.30156028597293	-1.44029857689327	0.149782943873118	0.554961434638171
E_8660	18.063949991961	1.18162130612832	0.821344094264019	1.43864345574571	0.150251567456623	0.554961434638171
E_8383	10.8267438992543	-2.49088837911597	1.80574844728541	-1.37942158159435	0.167764808962656	0.607984550810447
E_7476	0.958909336873725	-1.87955278344749	1.37424523489182	-1.36769823589416	0.17140655237376	0.607984550810447
E_6973	8.96661728637818	-1.74204898570651	1.27717530667931	-1.3639858025723	0.172572034072834	0.607984550810447
E_8691	0.840526667915015	-3.13944964317845	2.39179310576417	-1.31259247951357	0.189320305104338	0.652426139048554
E_10533	75.0576728892153	-1.06921908863909	0.827148630928349	-1.29265654159284	0.196129874639187	0.652426139048554
E_2842	1.03702976126186	-3.74285398478941	2.92371824588538	-1.28016917842778	0.200485643167354	0.652426139048554
E_7350	14.0056627782609	0.632593462890612	0.500880833904099	1.2629620062718	0.206602834217575	0.652426139048554
E_7356	0.350468993591128	-1.97485209292513	1.5735363319473	-1.2550406703868	0.209463996274822	0.652426139048554
E_7499	0.835056482967297	1.65416716318831	1.31944029310852	1.25368853128716	0.20995523811405	0.652426139048554
E_10625	3.03619225438806	-1.8274219826969	1.45901241982968	-1.25250611842648	0.210385500255701	0.652426139048554
E_7371	5.57562785885185	1.07121596745916	0.856014613463589	1.25139915909243	0.210788883935564	0.652426139048554
E_6322	1.79261953945219	1.36640824781679	1.09199718541777	1.25129282938036	0.210827660653244	0.652426139048554
E_9757	1.02827341861471	1.30455903005425	1.09787242916036	1.18826103598573	0.234730583530282	0.716710715045794
E_7380	7.796058204791	-1.00774710421838	0.8592863972764	-1.17277209020479	0.240887213211363	0.725831208228977
E_8700	4.09446116370153	1.41628963917365	1.21617235460633	1.16454681263668	0.244202483862508	0.726012670630915
E_5610	13.6604421891363	1.56371269015543	1.35262238887856	1.15606003790303	0.247656600352938	0.726012670630915
E_493	0.521764730952958	2.23604242507707	1.94567666448878	1.14923638952343	0.25045851956263	0.726012670630915
E_10183	1.15011589256686	-1.66163837313066	1.53436649556949	-1.08294750825743	0.278831722926064	0.798155806875858
E_8344	1.07418223027611	-1.43995483407568	1.34677845787815	-1.0691846351213	0.284986480749444	0.805702519649663
E_8692	3.10913577229644	1.45542454106068	1.39265849570872	1.0450692294955	0.295990974287853	0.821347201321292
E_5366	5.62963145116049	1.12520879500886	1.08048506203505	1.04139227329027	0.297693527116451	0.821347201321292
E_7377	1.66421202574193	-1.10627047539889	1.0817358443758	-1.02268079693454	0.306458793735198	0.833622702504265
E_5363	4.84060438167026	0.87734705666593	0.873334924382727	1.00459403622962	0.315092370128077	0.833622702504265
E_10650	27.687677532418	-0.787759680204448	0.78499051925353	-1.00352763617267	0.315606349631789	0.833622702504265
E_7310	37.1359919118522	-0.8033665245741	0.807727296387483	-0.9946011830566	0.3199302718983	0.833622702504265
E_4581	4.50376385006012	1.22039256472898	1.22806672446684	0.993751023796207	0.320344095285482	0.833622702504265
E_10530	0.376901252119632	-1.56341830884942	1.59336589715414	-0.981204826613768	0.326491744480482	0.840074263887981
E_7353	0.511769987067991	-1.16665561195203	1.21693162518215	-0.958686246466313	0.337716829155469	0.848499145108253
E_9785	3.69718196318761	-1.10088051854319	1.16813001112811	-0.942429787828178	0.345972642482095	0.848499145108253
E_8620	11.3682387976359	0.821506300861707	0.87865492325864	0.934958968664299	0.349809445439706	0.848499145108253
E_3445	1.53725978507578	-1.35034176373791	1.44728620289424	-0.933016400652158	0.350811500493508	0.848499145108253
E_8628	0.333046607498448	-1.75743808851452	1.90616868899506	-0.921974061719087	0.356542105515753	0.848499145108253
E_4657	0.239079885968423	-1.74161391068965	1.90234783234151	-0.915507606485392	0.3599252110901	0.848499145108253
E_4327	2.90328133390216	-1.04691537683882	1.1596381059259	-0.902794907729364	0.366634754290195	0.848499145108253
E_8371	2.82356102691495	1.13512359306893	1.25769443661438	0.90254322514505	0.366768370506414	0.848499145108253
E_3426	2.01143793319672	-1.48594193992537	1.64651240886617	-0.902478433763291	0.366802772631756	0.848499145108253
E_8433	0.394988570374214	-2.47959645910316	2.74763060333941	-0.902448988626604	0.366818407710555	0.848499145108253
E_8687	8.60369921960128	1.33407949399092	1.49206495650493	0.894116230111	0.371259706355467	0.85018472755402
E_4400	0.421189043821114	1.93426921566438	2.18497742331166	0.885258215955707	0.37601738034877	0.852554258414537
E_7309	0.238940601245001	-1.85796614625046	2.15641229250492	-0.861600609822262	0.388907335318022	0.872575418283946
E_3413	3.11161986262909	-1.30082170590655	1.53043417146626	-0.84996906770598	0.395342283891927	0.872575418283946
E_7660	0.24495019430025	-1.81396728169809	2.16218119960193	-0.838952480963232	0.401495975847563	0.872575418283946
E_8362	0.2601106295329	-2.02623040406136	2.45126946327954	-0.826604514279095	0.40846125785603	0.872575418283946
E_8426	0.881287038546155	-1.68866997862799	2.04860074748916	-0.824304091803968	0.409766794222077	0.872575418283946
E_6882	0.400168776406702	1.44793145331391	1.76274142970059	0.821408874221473	0.411413410439695	0.872575418283946
E_1049	0.645174800475988	1.50415900225086	1.84488296994658	0.815314047966097	0.414892569628144	0.872575418283946
E_8373	0.363795084719642	-1.42077764197283	1.74425121302811	-0.814548748116557	0.415330657611136	0.872575418283946
E_8380	0.352942158060175	-1.39912971078037	1.74866896718421	-0.800111248633478	0.423646344456329	0.881954662549995
E_10529	13.2190715904337	0.863423380080148	1.09215062343862	0.790571704625937	0.429193963908863	0.885454213829997
E_8471	6.01180019907947	1.644453413042	2.11447097451575	0.77771387399565	0.436737711229956	0.885509795366788
E_8421	0.344763950600317	-1.86236498188855	2.41447206444371	-0.771334242923882	0.440508840433931	0.885509795366788
E_4661	0.153065233842657	-1.50419777821591	1.9798720461963	-0.759744944682535	0.447407057643558	0.885509795366788
E_3508	0.210158982527712	-1.65400834149926	2.18003206063094	-0.758708264602568	0.448027091922474	0.885509795366788
E_6533	0.289758144351077	-2.12071916498471	2.79842507614345	-0.757825958273397	0.448555180185796	0.885509795366788
E_6887	0.349612990584567	-1.64154293030663	2.18786898248387	-0.750293067568883	0.453078216922763	0.886794116883015
E_7464	2.64168061269291	0.610666607270881	0.82179290367352	0.743090630913364	0.457426811578684	0.887718134334903
E_8718	4.40818160001156	0.981506521724896	1.4138957158793	0.69418593655933	0.487565610974349	0.931841925266093
E_10571	0.207915080857982	-1.5077677727493	2.19815240213046	-0.685925039268417	0.492760379581945	0.931841925266093
E_10536	23.372158407413	-0.420293039928762	0.61604611400872	-0.682242823015051	0.495085420755717	0.931841925266093
E_10177	14.617847838316	0.500847966768121	0.749871272006863	0.66791192764021	0.504189813179263	0.931841925266093
E_5777	0.644894088147764	1.32841761119363	2.01302668421667	0.659910582213944	0.509311212897763	0.931841925266093
E_5608	2.61622705826016	0.810978836270879	1.23612735910025	0.656064142825195	0.51178285438454	0.931841925266093
E_8515	0.148710333853716	-1.27159351075352	1.96804819443699	-0.646119091162445	0.518202232418795	0.931841925266093
E_7367	0.710838897567225	-0.81379117987996	1.29455083196283	-0.628628215893283	0.529592483524283	0.931841925266093
E_8490	0.21043534463518	-1.83967086406906	2.93958090440713	-0.625827600564066	0.53142802620787	0.931841925266093
E_3467	0.866987395414521	-1.55299167708744	2.51323517767374	-0.617925330221142	0.536624560836928	0.931841925266093
E_4649	0.797452248992392	-1.25342418143055	2.06579832673582	-0.606750506672685	0.544016498361078	0.931841925266093
E_7337	0.219323247360288	-1.51002031522513	2.51742701078564	-0.599826850492829	0.548621636845508	0.931841925266093
E_4665	0.186672769960065	-1.27209043312552	2.164715528812	-0.587647853121673	0.556768684132484	0.931841925266093
E_6884	0.1969206402356	-1.65688441521059	2.88254902948401	-0.574798346277282	0.565427685312734	0.931841925266093
E_4647	0.135868618369971	-1.27228655209997	2.26079492116228	-0.562760708718279	0.573597838772879	0.931841925266093
E_10184	13.8258133068096	-0.414429031150074	0.746642708664456	-0.555056690892189	0.578855884736273	0.931841925266093
E_8666	4.04462738259274	-0.551293631359035	0.994790612153922	-0.554180572900032	0.579455272348609	0.931841925266093
E_10558	0.199194992534136	-1.39325419072028	2.51425523505687	-0.554141907032269	0.579481731935562	0.931841925266093
E_10400	2.39728895570038	0.390293375972379	0.706867223941472	0.55214524418902	0.580848845777589	0.931841925266093
E_8482	0.152015602758337	-1.3930479702459	2.57054528386262	-0.54192702964277	0.587868775442726	0.931841925266093
E_4648	1.43989464536973	-1.07299288472684	1.980459139722	-0.541789963350343	0.587963206312198	0.931841925266093
E_10560	15.7745028760492	0.407377487415823	0.754510039886534	0.53992321623326	0.589249986379138	0.931841925266093
E_4389	0.421799539646273	1.17793967406817	2.22236777874948	0.530038135601025	0.596085490293148	0.931841925266093
E_7876	0.120441488792693	-1.15260892281363	2.29451238383093	-0.50233284027399	0.615433412216559	0.931841925266093
E_8713	15.1026724689072	0.515916016973136	1.04644831558999	0.49301624293051	0.622001110422599	0.931841925266093
E_7466	2.36095202591354	-0.376720783280758	0.789821361338099	-0.476969605687196	0.633383765175697	0.931841925266093
E_10559	16.6954411187528	-0.454718367848976	0.957853797832812	-0.474726277515209	0.634982085703162	0.931841925266093
E_5365	6.22642099384421	-0.609742417316477	1.29568412243953	-0.470594959648379	0.637930007708153	0.931841925266093
E_6886	0.525527736582568	-0.770107654334796	1.6600751578412	-0.463899270281389	0.642719915663459	0.931841925266093
E_6885	1.09534545716329	-0.552982058180531	1.20356035575931	-0.459455195191822	0.645907319798369	0.931841925266093
E_4602	0.167327332734757	-1.15300505108474	2.52295801319071	-0.457005247434365	0.64766727381669	0.931841925266093
E_8703	5.31032963222608	0.721331403349971	1.58339283439206	0.455560608638805	0.648705974765945	0.931841925266093
E_8484	0.176418647860451	-1.15328343729661	2.53429391286126	-0.455070910064465	0.649058225229405	0.931841925266093
E_10607	0.142097806042972	-1.15292924329116	2.56648124589055	-0.449225664569819	0.6532688754091	0.931841925266093
E_10659	1.13958017953937	-0.602595157417224	1.36445849297684	-0.441636854854075	0.658752010184539	0.931841925266093
E_8685	6.31603492929558	-0.533184353043724	1.2174151455796	-0.437964284393621	0.661412174087082	0.931841925266093
E_6888	0.128076144734394	-1.27316438534918	2.9413784071611	-0.43284617247802	0.66512652711199	0.931841925266093
E_6974	0.119338218622777	-1.27316438534918	2.9413784071611	-0.43284617247802	0.66512652711199	0.931841925266093
E_7378	0.802176688157621	0.559961430722358	1.32272656446689	0.423338765369125	0.672048114819382	0.931841925266093
E_3434	6.21593845872986	0.514422843019322	1.21940733726747	0.421863004508464	0.673125014787094	0.931841925266093
E_6773	0.215346148815832	0.8238645877934	1.99064291832791	0.413868595019254	0.678970344598851	0.931841925266093
E_8283	0.116446315552937	-1.15323245872742	2.9415124941493	-0.392054244549772	0.695018134159699	0.931841925266093
E_8972	0.0933373527471688	-0.913313638257874	2.39481439807537	-0.381371365978037	0.702927705062268	0.931841925266093
E_8649	0.963953691921818	-0.449735011999926	1.20064020678234	-0.374579336473493	0.707973343072894	0.931841925266093
E_4444	1.20121052633852	-0.62176423004766	1.70370337445795	-0.364948640337982	0.715149744898859	0.931841925266093
E_8661	0.350001358354713	0.708749799435806	2.00780244739317	0.352997776427662	0.724090107525257	0.931841925266093
E_4643	41.7543921214743	-0.364638315001885	1.03645050240876	-0.351814499731968	0.724977383691992	0.931841925266093
E_4656	0.0930649094697569	-1.03332411376013	2.94165749677257	-0.351272748405903	0.725383737514864	0.931841925266093
E_8694	0.231321254445278	-0.669285574585122	1.92136936850651	-0.348337797799577	0.727586510670287	0.931841925266093
E_8719	0.176726556192079	-0.672860546496425	1.9550506664542	-0.344165273075385	0.730721996864899	0.931841925266093
E_7882	0.633277269676994	-0.63638677299152	1.86299758907971	-0.341592912799143	0.73265727148847	0.931841925266093
E_7467	3.0613767628801	0.318221673598243	0.946014820154888	0.336381277352654	0.736583366248745	0.931841925266093
E_10557	53.4931431611165	-0.190031847975621	0.573199415008372	-0.331528335514518	0.740245441351667	0.931841925266093
E_8374	4.54940607434192	-0.411495938809268	1.2661531487471	-0.324996971508903	0.745183363776744	0.931841925266093
E_8709	0.442669243398213	0.7172890461325	2.21967492422645	0.323150493031079	0.746581271908809	0.931841925266093
E_10179	13.4682932819203	0.273475056386304	0.853356749478622	0.320469787756867	0.748612229532503	0.931841925266093
E_9854	0.371977996699262	-0.54920450876686	1.72001217714796	-0.319302686378374	0.749496995789397	0.931841925266093
E_10532	61.1733408053699	-0.254505677527568	0.803038256366669	-0.316928459522059	0.751297886762834	0.931841925266093
E_7497	0.304966433094327	0.4490791985214	1.44225497129391	0.311372959330841	0.75551710819649	0.931841925266093
E_8696	0.055986266879399	-0.913440894564526	2.94181423771363	-0.31050257451825	0.756178801988154	0.931841925266093
E_4640	0.0789227837159689	-0.913440894564526	2.94181423771363	-0.31050257451825	0.756178801988155	0.931841925266093
E_7404	0.100666899538051	-0.913440894564526	2.94181423771363	-0.31050257451825	0.756178801988155	0.931841925266093
E_7471	0.0784567493388743	-0.913440894564526	2.94181423771363	-0.31050257451825	0.756178801988155	0.931841925266093
E_8358	0.0793372049140233	-0.913440894564526	2.94181423771363	-0.31050257451825	0.756178801988155	0.931841925266093
E_8651	0.0746447409950153	-0.913440894564526	2.94181423771363	-0.31050257451825	0.756178801988155	0.931841925266093
E_8738	6.97917317452453	-0.293257354908989	0.962612595032344	-0.304647327930646	0.760634769851407	0.931841925266093
E_8707	16.2508391242845	0.327522076875643	1.11414867663325	0.293966221694355	0.768783714722862	0.931841925266093
E_4887	0.102163042919104	-0.67363770684903	2.35818302176123	-0.285659637370265	0.775138821707182	0.931841925266093
E_8665	0.216127871650973	0.811137067493133	2.87426603384946	0.282206677440637	0.777785038475898	0.931841925266093
E_4642	0.059598229974566	-0.796075436128079	2.94193378857985	-0.270595973035942	0.786701793369957	0.931841925266093
E_4645	0.047543283057443	-0.796075436128079	2.94193378857985	-0.270595973035942	0.786701793369957	0.931841925266093
E_3479	0.0584239140143523	-0.796075436128078	2.94193378857985	-0.270595973035941	0.786701793369957	0.931841925266093
E_7402	0.109764857182047	-0.796075436128078	2.94193378857985	-0.270595973035941	0.786701793369957	0.931841925266093
E_10566	0.395050180211128	0.323804624008443	1.39225580752481	0.232575524022495	0.816091035165016	0.931841925266093
E_4752	0.022130589714712	-0.683938385240613	2.9419563265342	-0.232477409359211	0.816167231334816	0.931841925266093
E_8365	0.0159612788659426	-0.683938385240613	2.9419563265342	-0.232477409359211	0.816167231334816	0.931841925266093
E_8393	0.0548824285910236	-0.683938385240613	2.9419563265342	-0.232477409359211	0.816167231334816	0.931841925266093
E_8423	0.049977191892845	-0.683938385240613	2.9419563265342	-0.232477409359211	0.816167231334816	0.931841925266093
E_10190	0.281240289165105	-0.549764102658043	2.40088947595232	-0.228983511387994	0.81888173168473	0.931841925266093
E_10189	0.363831448929849	0.546786336086904	2.43390172745339	0.224654237235376	0.822248267950505	0.931841925266093
E_4579	40.722260152073	-0.216710860879738	0.964678597383827	-0.224645660707566	0.822254940513178	0.931841925266093
E_10617	0.643645287764623	0.421177738990423	1.8855031890372	0.223376837249206	0.823242230105628	0.931841925266093
E_7455	26.765330736975	-0.16156274056196	0.72660313638497	-0.222353486341629	0.824038717968383	0.931841925266093
E_8475	360.429032170719	0.112369913912466	0.513893921582481	0.218663636974797	0.826912076972136	0.931841925266093
E_6310	0.434926082726788	-0.376099184479842	1.72532875748939	-0.217986967902351	0.827439265382222	0.931841925266093
E_10186	0.372320470887984	0.350485557276348	1.63352863226697	0.214557339463314	0.830112457442284	0.931841925266093
E_7453	102.9475252491	0.154277602573283	0.743780010218169	0.207423701166733	0.835678974229024	0.933514561455837
E_7373	0.290676086200468	-0.398196081556632	1.99523524368774	-0.199573500326035	0.841814154501347	0.93580311349907
E_5612	3.26090178416865	-0.256023626597488	1.40201806167443	-0.182610790542683	0.855103417087816	0.945983973493285
E_8653	9.48192875901648	0.123444382465493	0.715796236054609	0.172457434459149	0.863077922314564	0.946103980082636
E_4652	0.600517682723979	0.374646751641074	2.27448461620099	0.164717206250811	0.869166573342901	0.946103980082636
E_7352	0.094252377171959	-0.436248628247732	2.75787384499363	-0.158182952798822	0.874312636324668	0.946103980082636
E_10540	1.24405808790946	0.455430791181207	2.91083360783415	0.156460606320976	0.875669968378691	0.946103980082636
E_7379	4.30595978453547	0.126886110377797	0.82386789430279	0.154012689722757	0.877599730013412	0.946103980082636
E_5362	0.0501922696314342	-0.444116810418091	2.94178660975707	-0.150968397553066	0.880000645229701	0.946103980082636
E_7370	0.113215047802064	-0.316466379265518	2.3273238032735	-0.135978663055133	0.891838148691983	0.954350168460112
E_7477	0.312031170847323	0.194004298488605	1.61785259747617	0.11991469358287	0.904550724672162	0.956384850427142
E_8388	0.788620083709502	0.196487928952961	1.63937009734142	0.119855747809239	0.904597419824008	0.956384850427142
E_7347	0.239371891055561	-0.229012919527802	1.94496775924974	-0.117746383423931	0.906268613723536	0.956384850427142
E_8361	1.33598954978072	0.128516535569691	1.19443630113638	0.107595972633635	0.914316191818127	0.959196925695771
E_6883	0.131948251194728	0.305314918946687	2.94075322053948	0.103822012950368	0.917310597062768	0.959196925695771
E_8710	2.74776131718662	-0.101117015035481	1.30644189826897	-0.077398784568576	0.938306307657647	0.963830116621354
E_8698	0.461988577946033	-0.152066467826569	2.01279834762998	-0.0755497777537542	0.939777293748461	0.963830116621354
E_7478	0.766657496129104	0.117938152637761	1.61372860457951	0.0730842548759874	0.941739070938085	0.963830116621354
E_10154	1.46981812402555	0.0877874725757073	1.28009807269925	0.0685787084973857	0.945324967116284	0.963830116621354
E_6734	0.670736980688829	-0.137716286170778	2.05065013254283	-0.0671573780360129	0.946456415882459	0.963830116621354
E_8689	5.78860501090845	-0.0995885855053749	1.57975846534312	-0.0630403873061344	0.949734343841486	0.963830116621354
E_7481	0.265126320183765	0.126536800226419	2.19581945766092	0.0576262314212352	0.954046354735382	0.963830116621354
E_8658	0.985202759433595	-0.0862944030918681	1.54341328702638	-0.0559114035218183	0.955412386345185	0.963830116621354
E_7408	10.9244756753007	-0.0534794145334201	1.10619895842422	-0.0483452042023269	0.961441128906117	0.965657975962723
E_8392	0.992752019099101	-0.0707165938881657	1.80171239731191	-0.0392496571559768	0.968691343428026	0.968691343428026
